# Supplementary material for: Complementary effects of phosphorus supply and planting density on maize growth and phosphorus use efficiency
Source: Front Plant Sci. 2022 Sep 26;13:983788. doi: 10.3389/fpls.2022.983788 (PMC9549272; doi:10.3389/fpls.2022.983788)
Supplement: Supplementary file 1 [file Table_1.xlsx]

## Sheet:  Shoot biomass
Treatments	Average (g pot-1)	standard
CK (2 plants per pot)	85.4967	2.79708
CK (4 plants per pot)	91.5333	1.46678
SSP (2 plants per pot)	94.3167	1.20952
SSP (4 plants per pot)	107.29	2.90532
MAP (2 plants per pot)	105.23	1.07764
MAP (4 plants per pot)	123.227	1.54862

## Sheet: shoot P content
	Treatments	Average (g pot-1)	SD
	CK (2 plants per pot)	147.11	2.76477
	CK (4 plants per pot)	162.39	6.4288
	SSP (2 plants per pot)	185.418	14.274
	SSP (4 plants per pot)	216.677	21.432
	MAP (2 plants per pot)	215.672	6.45276
	MAP (4 plants per pot)	255.987	14.8612

## Sheet: Root biomass
	Treatments	Average (g pot-1)	SD
	CK (2 plants per pot)	14.76	1.01725
	CK (4 plants per pot)	17.3833	0.617198
	SSP (2 plants per pot)	17.4	1.42853
	SSP (4 plants per pot)	22.48	0.998749
	MAP (2 plants per pot)	20.8233	0.825187
	MAP (4 plants per pot)	24.4833	0.529937

## Sheet: Root length 
	Treatments	Average (m pot-1)	SD
	CK (2 plants per pot)	126.006	6.55053
	CK (4 plants per pot)	154.313	5.26595
	SSP (2 plants per pot)	151.514	13.9013
	SSP (4 plants per pot)	196.202	9.6305
	MAP (2 plants per pot)	203.911	19.8091
	MAP (4 plants per pot)	230.376	20.1445

## Sheet: root shoot ratio
	Treatments	Average	SD
	CK (2 plants per pot)	17.2569	0.847073
	CK (4 plants per pot)	18.9957	0.781695
	SSP (2 plants per pot)	18.438	1.28135
	SSP (4 plants per pot)	20.9578	0.934375
	MAP (2 plants per pot)	19.7857	0.646167
	MAP (4 plants per pot)	19.8725	0.599734

## Sheet: Lateral root density
	Treatments	Average (number cm-1)	SD
	CK (2 plants per pot)	5.4	0.516398
	CK (4 plants per pot)	6.6	0.516398
	SSP (2 plants per pot)	7.85	0.5
	SSP (4 plants per pot)	10.65	1.37961
	MAP (2 plants per pot)	10.6	1.54919
	MAP (4 plants per pot)	10.15	0.914695

## Sheet: P fraction
Labile P				Moderately labile P				Non-lateral P
Treatments	Average (mg kg-1)	SD		Treatments	Average (mg kg-1)	SD		Treatments	Average (mg kg-1)	SD
CK (2 plants per pot)	17.1994	0.169893		CK (2 plants per pot)	5.56656	0.465702		CK (2 plants per pot)	993.663	26.4814
CK (4 plants per pot)	15.4613	0.442617		CK (4 plants per pot)	4.11781	0.461083		CK (4 plants per pot)	1008.81	11.8111
SSP (2 plants per pot)	74.3911	1.75314		SSP (2 plants per pot)	24.7246	0.82378		SSP (2 plants per pot)	1095.95	32.9773
SSP (4 plants per pot)	70.6974	3.56887		SSP (4 plants per pot)	36.7349	1.26487		SSP (4 plants per pot)	1073.54	19.8347
MAP (2 plants per pot)	75.5942	1.58156		MAP (2 plants per pot)	30.1077	1.13143		MAP (2 plants per pot)	1083.8	42.925
MAP (4 plants per pot)	86.9513	1.22025		MAP (4 plants per pot)	48.0699	3.48129		MAP (4 plants per pot)	1029.56	16.6085

## Sheet: Arbuscular mycorrhizal
	Treatments	Average (%)	SD
	CK (2 plants per pot)	54.7225	5.53994
	CK (4 plants per pot)	60.6775	5.76265
	SSP (2 plants per pot)	12.25	2.75167
	SSP (4 plants per pot)	21.7325	3.82586
	MAP (2 plants per pot)	12.8875	1.59132
	MAP (4 plants per pot)	20.3	2.76074
